# Supplementary material for: Ionic Liquid Modified Polymer Gel for Arsenic Speciation
Source: Molecules. 2024 Feb 18;29(4):898. doi: 10.3390/molecules29040898 (PMC10892277; doi:10.3390/molecules29040898)
Supplement: Supplementary file 1 [file molecules-29-00898-s001.zip]

Archive with 1 entries (1 files):
- molecules-2815320-supplementary.pdf
